# Supplementary material for: Knowledge, Attitudes, and Acceptability of Pre-Exposure Prophylaxis among Individuals Living with HIV in an Urban HIV Clinic
Source: PLoS One. 2016 Feb 10;11(2):e0145670. doi: 10.1371/journal.pone.0145670 (PMC4749230; doi:10.1371/journal.pone.0145670)
Supplement: S1 Dataset — (CSV) [file pone.0145670.s001.csv]

How old are you?	What is your Gender?	If you are FEMALE, are you currently pregnant?	How many children do you have?	Marital status?	Race or Ethnic group?	Highest level of education obtained?	Are you currently employed?	Do you have health insurance	What is your current living situation?	How would you describe your sexual orientation?	How many sexual partners have you had in the last 3 months?	How many sexual partners have you had in the last year?	Do you currently have a main partner?	Have you had a main partner for at least 3 months?	What is your main partner's gender? (choice='Male')	What is your main partner's gender? (choice='Female')	What is your main partner's gender? (choice='Transgender')	Do you have sex with other people?	In the last 6 months, have you ever exchanged sex for money, drugs, services, or gifts?	What is your HIV status?	How likely are you to get HIV from any HIV positive partner	How did you get HIV?	Are you getting medical care?	Are you taking antiretroviral medication?	How many times in the last 7 days, have you missed a dose of medicine?	How likely are you to give HIV to a negative partner?	Does your main partner have HIV?	How likely is your partner to get HIV from you?	Is he/she taking antiretroviral medications?	In the last month, how often have you (or your partner) used condom for vaginal or anal sex?	Did you use a condom the last time you had either vaginal or anal intercourse?	Have you ever experienced physical abuse from a current partner?	Have you ever experienced physical abuse from a previous partner?	Are you (or your partner) thinking about getting pregnant?	If no, what are you doing to prevent pregnancy?	How often do you have a drink containing alcohol (or beer)?	How many drinks containing alcohol do you have on a typical day when you are drinking?	How often do you have 5 or more drinks on one occasion?	Chlamydia	Gonorrhea	Syphilis	Lymphogranuloma Venereum	Have you ever had genital Herpes	Don't know	In the last 3 months, have you ever used any drugs?	Please mark any type of drug you have used in the last 3 months (choice='Crack')	Please mark any type of drug you have used in the last 3 months (choice='PCP')	Please mark any type of drug you have used in the last 3 months (choice='Poppers')	Please mark any type of drug you have used in the last 3 months (choice='Ecstasy')
61	Male	N/A	1	Live with partner	African American	Some college	No	Yes	House or Apt on my own, with family, or a partner	Gay	1	1	Yes	Yes	Checked	Unchecked	Unchecked	No	No	Positive		Injection drug use	Yes	Yes	0	Extremely unlikely	Yes		Yes	Every time	Yes	No	No	Not applicable		2-4x/month	4-Mar	Never	No	No	No	No	No	No	No	Unchecked	Unchecked	Unchecked	Unchecked
53	Female	No	0	Live with partner	African American	High school / GED	No	Yes	House or Apt on my own, with family, or a partner	Heterosexual	1	1	Yes	Yes	Checked	Unchecked	Unchecked	No	No	Positive		Sexual contact	Yes	Yes	0	Unsure	No	Unsure		Never	No	No	No	Yes		Less than 1x/month	4-Mar	Never	No	No	No	No	No		No	Unchecked	Unchecked	Unchecked	Unchecked
62	Male	N/A	5	Divorced	African American	High school / GED	No	Yes	House or Apt on my own, with family, or a partner	Heterosexual	0	0	No		Unchecked	Unchecked	Unchecked			Positive		Unsure	Yes	Yes	1	Extremely unlikely				N/A- no sexual encounter in last month	No		No	Not applicable		Never	N/A		No	No	No	No	No		No	Unchecked	Unchecked	Unchecked	Unchecked
55	Male	N/A	2	Live with partner	Caucasian	High school / GED	No	Yes	House or Apt on my own, with family, or a partner	Heterosexual	1	1	Yes	Yes	Unchecked	Checked	Unchecked	No	No	Positive		Injection drug use	Yes	Yes	0	Unsure	No	Likely		Never	No	No	No	No	Female Sterilization	2-4x/month	2-Jan	Never	No	No	No	No	Yes	No	No	Unchecked	Unchecked	Unchecked	Unchecked
49	Female	No	5	Single	African American	Some high school	No	Yes	Homeless or live in a shelter	Bisexual	2	3	No		Unchecked	Unchecked	Unchecked		No	Positive		Sexual contact	Yes	Yes	no	Unlikely				Sometimes	Yes	Yes	Yes	Not applicable		2-3x/week	6-May	Every week	No	No	No	No	Yes		No	Unchecked	Unchecked	Unchecked	Unchecked
56	Male	N/A	0	Single	African American	8th grade	No	Yes	Homeless or live in a shelter	Heterosexual	0	0	No		Unchecked	Unchecked	Unchecked		No	Positive		Sexual contact	Yes	Yes	0	Extremely unlikely				N/A- no sexual encounter in last month			Yes	Not applicable		Never	2-Jan	Never	No	No	No	No	No	No	Yes	Unchecked	Unchecked	Unchecked	Unchecked
51	Male		0	Single	Caucasian	Less than 8th grade	No	Yes	House or Apt on my own, with family, or a partner	Heterosexual	1	1	Yes	Yes	Unchecked	Checked	Unchecked	No	No	Positive		Sexual contact	Yes	Yes	once	Extremely unlikely	No	Extremely unlikely		Every time	Yes	No	No	No	Condoms	Less than 1x/month	2-Jan	Never	No	No	No	No	No		No	Unchecked	Unchecked	Unchecked	Unchecked
50	Male	No	3	Single	African American	Some high school	No	Yes	House or Apt on my own, with family, or a partner	Heterosexual	1	1	Yes	Yes	Unchecked	Checked	Unchecked	No	No	Positive		Other	Yes	Yes	0	Unlikely	No	Unlikely		Every time	Yes	No	No	No	Condoms	Never	N/A	Never	No	No	No	No	No		No	Unchecked	Unchecked	Unchecked	Unchecked
42	Female	No	6	Single		Some college	No	Yes	House or Apt on my own, with family, or a partner	Heterosexual	1	1	Yes	Yes	Checked	Unchecked	Unchecked	No	No	Positive		Unsure	Yes	Yes	0	Unsure	No	Unsure		Rarely	No	No	No	Not applicable		2-4x/month	2-Jan	Less than every month	No	No	No	No	No	No	No	Unchecked	Unchecked	Unchecked	Unchecked
39	Male		0	Live with partner	African American	4 year college	Part time	Yes	House or Apt on my own, with family, or a partner	Questioning	1	1	Yes	Yes	Checked	Unchecked	Unchecked	No	No	Positive		Unsure	Yes	Yes	none	Likely	No	Unsure		Every time	Yes	No	No	Not applicable		Less than 1x/month	2-Jan	Never	No	No	No	No	No		No	Unchecked	Unchecked	Unchecked	Unchecked
24	Female	No	0	Single	African American	Some high school	No	Yes	House or Apt on my own, with family, or a partner	Heterosexual	1	3	Yes	Yes	Checked	Unchecked	Unchecked	No	No	Positive		Sexual contact	Yes	No		Extremely unlikely	No	Extremely unlikely		Every time	Yes	No	No	Yes		2-3x/week	4-Mar	Every month	No	No	No	No	Yes		Yes	Unchecked	Unchecked	Unchecked	Unchecked
30	Male	N/A	0	Single	Mixed	Some college	Part time	No	House or Apt on my own, with family, or a partner	Gay	1	2	No		Unchecked	Unchecked	Unchecked		No	Positive		Sexual contact	Yes	Yes	1	Extremely unlikely				N/A- no sexual encounter in last month	Yes		No	Not applicable		Less than 1x/month	4-Mar	Less than every month	No	No	No	No	No		No	Unchecked	Unchecked	Unchecked	Unchecked
52	Male		7	Seperated	African American	High school / GED	Part time	Yes	House or Apt on my own, with family, or a partner	Heterosexual	1	1	Yes	Yes	Unchecked	Checked	Unchecked	No	No	Positive		Sexual contact	Yes	Yes	1	Unlikely	No	Unlikely		Every time	Yes	No	No	Not applicable		2-4x/month	2-Jan	Less than every month	No	No	No	No	No		Yes	Unchecked	Unchecked	Unchecked	Unchecked
47	Male	Unknown	0	Live with partner	Caucasian	Master's & beyond	Full time	Yes	House or Apt on my own, with family, or a partner	Gay	1	1	Yes	Yes	Checked	Unchecked	Unchecked	No	No	Positive		Sexual contact	Yes	Yes	0	Unlikely	Yes		Yes	Sometimes	Yes	No	No	Not applicable		2-4x/month	2-Jan	Less than every month	No	No	No		Yes		No	Unchecked	Unchecked	Unchecked	Unchecked
43	Male	N/A	5	Widowed	African American	High school / GED	No	Yes	House or Apt on my own, with family, or a partner	Heterosexual	0	6	No		Unchecked	Unchecked	Unchecked		No	Positive		Sexual contact	Yes	Yes	0	Unlikely				N/A- no sexual encounter in last month	Yes		No	Not applicable		2-4x/month	4-Mar	Never	No	No	No	No	No		Yes	Unchecked	Unchecked	Unchecked	Unchecked
23	Female	No	1	Single	African American	Some college	Full time	No	House or Apt on my own, with family, or a partner	Heterosexual	1	1	No		Unchecked	Unchecked	Unchecked		No	Negative	Extremely unlikely									Every time	Yes	No	Yes	No	Abstinent	2-3x/week	4-Mar	Less than every month	No	No	No	No	No		Yes	Unchecked	Unchecked	Unchecked	Unchecked
33	Male	N/A	0	Single	African American	Some college	Full time	No	House or Apt on my own, with family, or a partner	Gay	1	3	No		Unchecked	Unchecked	Unchecked		No	Positive		Sexual contact	Yes	Yes	0	Unsure				N/A- no sexual encounter in last month	Yes	No	Yes	Not applicable		Never	N/A	Never	No	No	No	No	No	No	No	Unchecked	Unchecked	Unchecked	Unchecked
43	Male	N/A	2	Single	Mixed	8th grade	No	Yes	Homeless or live in a shelter	Heterosexual	1	3	Yes	Yes	Unchecked	Checked	Unchecked	No	No	Positive		Sexual contact	Yes	Yes	0	Extremely unlikely	Yes		Yes	Every time	Yes	No	No	No	Condoms	Never	N/A		No	No	No	No	Yes		No	Unchecked	Unchecked	Unchecked	Unchecked
50	Male		7	Live with partner	African American	High school / GED	No	Yes	House or Apt on my own, with family, or a partner	Heterosexual	1	1	Yes	Yes	Unchecked	Checked	Unchecked	No	No	Positive		Unsure	Yes	Yes	1	Unlikely	No	Unlikely		Sometimes	Yes	No	No	No	Condoms	Never	N/A		No	No	No	No	Yes		Yes	Unchecked	Unchecked	Unchecked	Unchecked
49	Male	N/A	1	Single	African American	Some high school	No	Yes	House or Apt on my own, with family, or a partner	Heterosexual	2	3	No		Unchecked	Unchecked	Unchecked		Yes	Positive		Sexual contact	Yes	Yes	1	Extremely unlikely				Never	No	No	No	No	Nothing	2-4x/month	4-Mar	Less than every month	No	No	No	No	No	No	Yes	Checked	Unchecked	Unchecked	Unchecked
34	Male		0	Single	African American	Some high school	No	No	Homeless or live in a shelter	Gay	0	0	No		Unchecked	Unchecked	Unchecked		No	Positive		Sexual contact	Yes	Yes	1	Extremely likely					Yes		Yes	Not applicable		Never	N/A		No	No	No	No	No		Yes	Unchecked	Unchecked	Unchecked	Unchecked
62	Male	N/A	0	Live with partner	African American	High school / GED	No	Yes	House or Apt on my own, with family, or a partner	Gay	1	1	Yes	Yes	Checked	Unchecked	Unchecked	No	No	Positive		Sexual contact	Yes	Yes	no	Unlikely	No	Unlikely		Every time	Yes	No	No	Not applicable		2-4x/month	2-Jan	Never	No	No	No	No	No		No	Unchecked	Unchecked	Unchecked	Unchecked
54	Male	N/A	2	Divorced	Hispanic or Latino	Some college	No	Yes	House or Apt on my own, with family, or a partner	Heterosexual	1	1	Yes	Yes	Unchecked	Checked	Unchecked	Yes	No	Positive		Injection drug use	Yes	Yes	0	Unlikely	Yes		Yes	Sometimes	No	No	No	Yes		Less than 1x/month	2-Jan	Never	No	No	No	No	No	No	No	Unchecked	Unchecked	Unchecked	Unchecked
38	Female	No	1	Live with partner	African American	Some high school	No	Yes	House or Apt on my own, with family, or a partner	Heterosexual	1	1	Yes	Yes	Checked	Unchecked	Unchecked	No	No	Positive		Sexual contact	Yes	Yes	0	Extremely unlikely	No	Unsure		Every time	Yes	No	Yes	Yes		Less than 1x/month	2-Jan	Less than every month	No	No	No	No	Yes		Yes	Unchecked	Unchecked	Unchecked	Unchecked
48	Female	No	4	Widowed	African American	Some college	No	Yes	House or Apt on my own, with family, or a partner	Heterosexual	1	2	Yes	Yes	Checked	Unchecked	Unchecked	No	No	Positive		Sexual contact	Yes	Yes	2	Likely	No	Likely		Every time	Yes	No	No	No	Condoms	Less than 1x/month	2-Jan	Never	No	No	No	No	Yes		Yes	Unchecked	Unchecked	Unchecked	Unchecked
38	Female	No	1	Seperated	African American	High school / GED	No	Yes	House or Apt on my own, with family, or a partner	Heterosexual	5	7	Yes	Yes	Checked	Unchecked	Unchecked	No	No	Positive		Sexual contact	Yes	Yes	5	Unlikely	No	Unlikely		Never	No	No	No	No	Nothing	Never	N/A	Never	No	No	No	No	No		No	Unchecked	Unchecked	Unchecked	Unchecked
38	Female	No	1	Seperated	African American	High school / GED	No	Yes	House or Apt on my own, with family, or a partner	Heterosexual	1	2	Yes	Yes	Checked	Unchecked	Unchecked	No	No	Positive		Sexual contact	Yes	Yes	4	Unlikely	No	Unlikely		Rarely	No	No	No	No	Condoms	Never	N/A	Never	No	No	No	No	No		No	Unchecked	Unchecked	Unchecked	Unchecked
56	Male	N/A	0	Single	African American	Some high school	No	Yes	House or Apt on my own, with family, or a partner	Heterosexual	1	1	Yes	Yes	Unchecked	Checked	Unchecked	No	No	Positive		Sexual contact	Yes	Yes	0	Unlikely	Yes		Yes	Never	No	No	No	Not applicable		Less than 1x/month	2-Jan	Never	No	No	No	No	No		No	Unchecked	Unchecked	Unchecked	Unchecked
22	Female	No	0	Live with partner	African American	High school / GED	No	No	House or Apt on my own, with family, or a partner	Don't know	1	2	Yes	Yes	Checked	Unchecked	Unchecked	No	No	Negative	Likely						No	Not applicable- I'm HIV negative		Rarely	No	No	No	Yes		Never			No	No	No	No	No		No	Unchecked	Unchecked	Unchecked	Unchecked
27	Female	No	2	Married	African American	High school / GED	Full time	Yes	House or Apt on my own, with family, or a partner	Heterosexual	2	2	Yes	Yes	Checked	Unchecked	Unchecked	No	No	Negative	Extremely unlikely						Yes		Yes	Never	No	No	Yes	Yes		Never	N/A	Never	No	No	No	No	No	No	No	Unchecked	Unchecked	Unchecked	Unchecked
51	Female	No	5	Divorced	African American	Some college	No	No	House or Apt on my own, with family, or a partner	Heterosexual	1	1	Yes	Yes	Checked	Unchecked	Unchecked	No	No	Positive		Sexual contact	Yes	Yes	0	Unlikely	No	Unlikely		Every time	Yes	No	No	No	Female Sterilization	2-3x/week	2-Jan	Less than every month	No	No	No	No	No	No	No	Unchecked	Unchecked	Unchecked	Unchecked
39	Female	No	3	Single	African American	Some high school	Full time	Yes	House or Apt on my own, with family, or a partner	Bisexual	1	1	Yes	Yes	Unchecked	Checked	Unchecked	No	No	Positive		Sexual contact	Yes	Yes	0	Unlikely	No	Unlikely		Never	No	No	No	No	Condoms	Less than 1x/month	2-Jan	Never	No	No	No	No	No		No	Unchecked	Unchecked	Unchecked	Unchecked
67	Male	N/A	5	Single	African American	Some high school	No	Yes	House or Apt on my own, with family, or a partner	Heterosexual	1	1	Yes	Yes	Unchecked	Checked	Unchecked	No	No	Positive		Sexual contact	Yes	Yes	0	Extremely unlikely	Yes		Yes	N/A- no sexual encounter in last month	Yes		No	No	Condoms	Never	N/A		No	No	No	No	No		No	Unchecked	Unchecked	Unchecked	Unchecked
49	Male	N/A	0	Single	African American	High school / GED	No	Yes	House or Apt on my own, with family, or a partner	Gay	0	2	No		Unchecked	Unchecked	Unchecked		No	Positive		Unsure	Yes	Yes	0	Unlikely				N/A- no sexual encounter in last month	Yes	No	No	Not applicable		>4x/week	4-Mar	Less than every month	No	No	No	No	No		No	Unchecked	Unchecked	Unchecked	Unchecked
49	Female	No	3	Single	African American	Some college	Full time	Yes	House or Apt on my own, with family, or a partner	Heterosexual	1	1	Yes	Yes	Checked	Unchecked	Unchecked	No	No	Positive		Sexual contact	Yes	Yes	once	Unlikely	Yes		Yes	Never	No	No	Yes	No	Female Sterilization	>4x/week	6-May	Every week	No	No	No	No	Yes		No	Unchecked	Unchecked	Unchecked	Unchecked
60	Male	N/A	9	Seperated	Other	Some high school	No	Yes	House or Apt on my own, with family, or a partner	Heterosexual	2	2	Yes	Yes	Unchecked	Checked	Unchecked	No	No	Positive		Sexual contact	Yes	Yes	2	Extremely unlikely	No	Extremely unlikely		Every time	Yes	No	No	No	Condoms	Never	N/A	Never	No	No	No	No	No	No	Yes	Unchecked	Unchecked	Unchecked	Unchecked
60	Male		9	Seperated	Other	Some high school	No	Yes	House or Apt on my own, with family, or a partner	Heterosexual	1	1	Yes	Yes	Unchecked	Checked	Unchecked	No	No	Positive		Sexual contact	Yes	Yes	0	Unlikely	No	Extremely unlikely		Every time	Yes	No	No	No	Condoms	Never	N/A		No	No	No	No	No		Yes	Unchecked	Unchecked	Unchecked	Unchecked
53	Male	N/A	3	Divorced	African American	High school / GED	No	No	House or Apt on my own, with family, or a partner	Heterosexual	1	2	Yes	Yes	Unchecked	Checked	Unchecked	No	No	Positive		Injection drug use	Yes	Yes	0	Likely	No	Unlikely		Most of the time	Yes	No	No	No	Condoms	2-3x/week	2-Jan	Every month	No	No	No	No	No		Yes	Unchecked	Unchecked	Unchecked	Unchecked
62	Male		0	Widowed	African American	Some high school	No	Yes	House or Apt on my own, with family, or a partner	Heterosexual	0	2	No		Unchecked	Unchecked	Unchecked		No	Positive		Injection drug use	Yes	Yes	no	Extremely unlikely				N/A- no sexual encounter in last month	Yes	No	No	Not applicable		Less than 1x/month	4-Mar	Never	No	No	No	No	No		Yes	Checked	Unchecked	Unchecked	Unchecked
33	Female	No	3	Single	Hispanic or Latino	High school / GED	No	No	House or Apt on my own, with family, or a partner	Heterosexual	1	1	Yes	Yes	Checked	Unchecked	Unchecked	No	No	Positive		Injection drug use	Yes	Yes	0	Unsure	No	Unsure		Most of the time	Yes	No	No	No	Female Sterilization	Less than 1x/month	2-Jan	Less than every month	No	No	No	No	No		Yes	Unchecked	Unchecked	Unchecked	Unchecked
52	Female	No	3	Single	African American	8th grade	No	Yes	House or Apt on my own, with family, or a partner	Heterosexual	1	1	Yes	Yes	Checked	Unchecked	Unchecked	No	No	Positive		Sexual contact	Yes	Yes	0	Unlikely	Yes		Yes	Never	No	No	No	No	Female Sterilization	Less than 1x/month	2-Jan	Never	No	No	No	No	No		Yes	Unchecked	Unchecked	Unchecked	Unchecked
50	Female	No	0	Single	African American	Some college	No	Yes	House or Apt on my own, with family, or a partner	Heterosexual	1	1	Yes	Yes	Checked	Unchecked	Unchecked	No	No	Positive		Sexual contact	Yes	Yes	0	Extremely unlikely	Yes		Yes	Every time	Yes	No	No	No	Condoms	Never	N/A	Never	No	No	No	No	No		No	Unchecked	Unchecked	Unchecked	Unchecked
24	Male	N/A	0	Single	African American	Some college			House or Apt on my own, with family, or a partner	Gay	5	15	Yes	Yes	Checked	Unchecked	Unchecked	Yes	No	Positive		Sexual contact	Yes	Yes	0	Extremely unlikely	No	Extremely unlikely		Every time	Yes	No	No	Not applicable		Never	N/A	Never	No	No	No	No	No	No	No	Unchecked	Unchecked	Unchecked	Unchecked
23	Female	Yes	1	Single	African American	Some high school	No	Yes	House or Apt on my own, with family, or a partner	Heterosexual	1	1	Yes	Yes	Checked	Unchecked	Unchecked	No	No	Positive		Sexual contact	Yes	Yes	0	Extremely unlikely	No	Likely		Every time	Yes	No	Yes	Not applicable		Never	N/A	Never	No	No	No	No	No	No	No	Unchecked	Unchecked	Unchecked	Unchecked
25	Male	N/A	0	Single	Mixed	High school / GED	No	Yes	House or Apt on my own, with family, or a partner	Heterosexual	1	2	Yes	Yes	Unchecked	Checked	Unchecked	No	No	Negative	Unsure						Yes		Yes	Every time	Yes	No	No	Not applicable		Less than 1x/month	4-Mar	Every month	No	No	No	No	No	No	Yes	Unchecked	Unchecked	Unchecked	Unchecked
25	Female	No	3	Married	Mixed	High school / GED	Full time	Yes	House or Apt on my own, with family, or a partner	Heterosexual	1	1	Yes	Yes	Checked	Unchecked	Unchecked	No	No	Positive		Sexual contact	Yes	No		Unlikely	No	Unlikely		Never	No	No	Yes	No	Female Sterilization	Less than 1x/month	2-Jan	Never	No	No	No	No	No		No	Unchecked	Unchecked	Unchecked	Unchecked
48	Male	N/A	4	Single	African American	Some high school	No	Yes	House or Apt on my own, with family, or a partner	Bisexual	0	2	No		Unchecked	Unchecked	Unchecked		No	Positive		Sexual contact	Yes	Yes	1	Unlikely				N/A- no sexual encounter in last month	No	No	No	Not applicable		Never	N/A	Never	No	No	No	No	Yes		No	Unchecked	Unchecked	Unchecked	Unchecked
46	Male	N/A	0	Live with partner	African American	Less than 8th grade	No	Yes	House or Apt on my own, with family, or a partner	Bisexual	2	2	Yes	Yes	Checked	Unchecked	Unchecked	No	No	Positive		Sexual contact	Yes	Yes	7	Extremely unlikely	Yes		Yes	Sometimes	No	Yes	Yes	Not applicable		Less than 1x/month	6-May	Every month	No	No	No	No	Yes		Yes	Checked	Unchecked	Unchecked	Unchecked
59	Male	N/A	21	Divorced	African American	High school / GED	No	Yes	House or Apt on my own, with family, or a partner	Heterosexual	0	0	No		Unchecked	Unchecked	Unchecked		No	Positive		Sexual contact	Yes	Yes	7	Unlikely				N/A- no sexual encounter in last month			No	Not applicable		Never	N/A		No	No	No	No	No		No	Unchecked	Unchecked	Unchecked	Unchecked
51	Male	Unknown	1	Single	African American	High school / GED	No	Yes	House or Apt on my own, with family, or a partner	Heterosexual	2	4	Yes	Yes	Unchecked	Checked	Unchecked	No	Yes	Positive		Injection drug use	Yes	Yes	0	Extremely unlikely	No	Extremely unlikely		Every time	Yes	No	No	No	Condoms	2-4x/month	2-Jan	Never	No	No	No	No	No	No	Yes	Unchecked	Unchecked	Unchecked	Unchecked
49	Male	N/A	3	Single	African American	Some high school	No	Yes	House or Apt on my own, with family, or a partner	Heterosexual	3	10	Yes	Yes	Unchecked	Checked	Unchecked	No	No	Positive		Injection drug use	Yes	Yes	0	Unlikely	No	Unlikely		Every time	Yes	No	No	No	Condoms	Never	N/A	Never	No	No	No	No	No	No	No	Unchecked	Unchecked	Unchecked	Unchecked
36	Female	Yes	5	Live with partner	Caucasian	Some high school	Full time	Yes	House or Apt on my own, with family, or a partner	Heterosexual	1	1	Yes	Yes	Checked	Unchecked	Unchecked	No	No	Positive		Sexual contact	Yes	Yes	0	Extremely unlikely	Yes		Yes	Never	No	No	No	Not applicable		Never	N/A		No	No	No	No	No		No	Unchecked	Unchecked	Unchecked	Unchecked
48	Male	N/A	0	Single	African American	Some college	Full time	No	House or Apt on my own, with family, or a partner	Gay	1	2	No		Unchecked	Unchecked	Unchecked		No	Positive		Sexual contact	Yes	No	n/a	Extremely unlikely				Every time	Yes	No	No	Not applicable		Less than 1x/month	2-Jan	Never	No	No	No	No	No	No	No	Unchecked	Unchecked	Unchecked	Unchecked
43	Female	No	1	Single	African American	Some high school	No	Yes	House or Apt on my own, with family, or a partner	Heterosexual	0	1	Yes	Yes	Checked	Unchecked	Unchecked	No	No	Positive		Sexual contact	Yes	Yes	0	Unlikely	No	Unlikely		Every time	Yes	No	Yes	No	Condoms	Less than 1x/month	2-Jan	Never	No	No	No	No	No	No	No	Unchecked	Unchecked	Unchecked	Unchecked
39	Male	N/A	2	Single	Caucasian	Less than 8th grade	No	Yes	Homeless or live in a shelter	Heterosexual	0	1	No		Unchecked	Unchecked	Unchecked		No	Positive		Injection drug use	Yes	Yes	2	Unlikely				Sometimes	No	No	No	Not applicable		Never	>10	Never	No	No	No	No	No	No	No	Unchecked	Unchecked	Unchecked	Unchecked
42	Female	No	10	Seperated	African American	High school / GED	No	Yes	House or Apt on my own, with family, or a partner	Heterosexual	1	1	No		Unchecked	Unchecked	Unchecked		No	Positive		Unsure	Yes	Yes	0	Extremely unlikely				Never	No	No	No	No	Abstinent	Never			No	No	No	No	No		Yes	Unchecked	Checked	Unchecked	Unchecked
36	Female	No	2	Single	African American	Some high school	No	Yes	House or Apt on my own, with family, or a partner	Heterosexual	0	1	No		Unchecked	Unchecked	Unchecked		No	Positive		Sexual contact	Yes	No		Extremely likely				N/A- no sexual encounter in last month	Yes	Yes	Yes	No	Condoms	Never	N/A	Never	No	No	No	No	No		No	Unchecked	Unchecked	Unchecked	Unchecked
31	Male	N/A	0	Single	African American	High school / GED	No	Yes	House or Apt on my own, with family, or a partner	Gay	0	1	No		Unchecked	Unchecked	Unchecked		No	Positive		Sexual contact	Yes	Yes	1	Extremely unlikely				Every time	Yes	No	No	Not applicable		2-4x/month	2-Jan	Never	No	No	No	No	No	No	No	Unchecked	Unchecked	Unchecked	Unchecked
47	Male		0	Single	African American	Some college	No	Yes	House or Apt on my own, with family, or a partner	Gay	1	1	Yes	Yes	Checked	Unchecked	Unchecked	No	No	Positive		Sexual contact	Yes	Yes	no	Unlikely	Yes		Yes	Most of the time	Yes	No	No	Not applicable		2-4x/month	2-Jan	Never	No	No	No	No	No		No	Unchecked	Unchecked	Unchecked	Unchecked
39	Male	N/A	2	Widowed	Mixed	High school / GED		No	House or Apt on my own, with family, or a partner	Heterosexual	1	1	Yes	Yes	Unchecked	Checked	Unchecked	No	No	Positive		Injection drug use	Yes	Yes	0	Unlikely	Yes		Yes	Sometimes	No	No	No	Yes		Never	N/A	Never	No	No	No	No	No	No	No	Unchecked	Unchecked	Unchecked	Unchecked
25	Female	Unknown	2	Single	African American	High school / GED	No	Yes	Homeless or live in a shelter	Heterosexual	2	3	Yes	No	Checked	Unchecked	Unchecked	No	No	Positive		Sexual contact	Yes	No	N/A	Extremely likely	Unknown			Every time	Yes	No	Yes	Yes		2-4x/month	6-May	Every month	No	No	No	No	No	No	Yes	Unchecked	Unchecked	Unchecked	Unchecked
21	Male	N/A	0	Single	Hispanic or Latino	High school / GED	No	Yes	House or Apt on my own, with family, or a partner	Heterosexual	1	6	Yes	Yes	Unchecked	Checked	Unchecked	No	No	Positive		At birth	Yes	Yes	4	Unsure	No	Unlikely		Every time	Yes	No	No	Not applicable		Never	N/A		No	No	No	No	No		No	Unchecked	Unchecked	Unchecked	Unchecked
22	Male	Unknown	0	Single	African American	Some college	Part time	Yes	House or Apt on my own, with family, or a partner	Gay	1	1	No		Unchecked	Unchecked	Unchecked		No	Positive		Sexual contact	Yes	Yes	3	Extremely unlikely				Every time	Yes	No	No	Not applicable		2-4x/month	6-May	Less than every month	No	No	No	No	No	No	Yes	Unchecked	Unchecked	Unchecked	Unchecked
55	Male	N/A	0	Single	African American	Some college	No	Yes	House or Apt on my own, with family, or a partner	Gay	1	2	Yes	Yes	Checked	Unchecked	Unchecked	No	No	Positive		Sexual contact	Yes	Yes	1	Extremely unlikely	No	Unlikely		Every time	Yes	No	No	Not applicable		Less than 1x/month	2-Jan	Never	No	No	No	No	No		No	Unchecked	Unchecked	Unchecked	Unchecked
48	Male	N/A	0	Widowed	Caucasian	Some high school	No	Yes	Residential program ( ie: drug/alcohol treatment)	Heterosexual	5	15	No		Unchecked	Unchecked	Unchecked		No	Positive		Injection drug use	Yes	Yes	0	Unsure				Sometimes	No		No	Not applicable		Less than 1x/month	4-Mar	Never	No	No	No	No	No		Yes	Checked	Unchecked	Unchecked	Unchecked
30	Female	No	2	Live with partner	Other	Some college	No	Yes	House or Apt on my own, with family, or a partner	Heterosexual	1	1	Yes	Yes	Checked	Unchecked	Unchecked	No	No	Positive		Sexual contact	Yes	Yes	0	Extremely unlikely	No	Extremely unlikely		Never	No	No	Yes	No	Depo Provera	2-4x/month	4-Mar	Less than every month	No	No	No	No	No		No	Unchecked	Unchecked	Unchecked	Unchecked
53	Female	No	1	Live with partner	African American	Some high school	No	Yes	House or Apt on my own, with family, or a partner	Heterosexual	1	1	Yes	Yes	Checked	Unchecked	Unchecked	No	No	Positive		Sexual contact	Yes	Yes	1	Unlikely	No	Unlikely		Every time	Yes	Yes	No	No	Condoms	Less than 1x/month	6-May	Every month	No	No	No	No	No		Yes	Checked	Unchecked	Unchecked	Unchecked
45	Female	No	5	Single	African American	8th grade	No	Yes	House or Apt on my own, with family, or a partner	Heterosexual	2	100	No		Unchecked	Unchecked	Unchecked		No	Positive		Sexual contact	Yes	Yes	1	Unsure				Never	No	Yes	Yes	No	Female Sterilization	Never	>10	Never	No	No	No	No	No	No	No	Unchecked	Unchecked	Unchecked	Unchecked
44	Male	N/A	0	Single	Caucasian	Some college	No	Yes	Homeless or live in a shelter	Bisexual	0	0	No		Unchecked	Unchecked	Unchecked		No	Positive		Sexual contact	Yes	Yes	0	Extremely unlikely					Yes		Yes	Not applicable		2-4x/month	2-Jan	Never	No	No	No	No	Yes		Yes	Unchecked	Unchecked	Unchecked	Unchecked
62	Male	N/A	0	Single	African American	High school / GED	No	Yes	House or Apt on my own, with family, or a partner	Bisexual	1	1	Yes	Yes	Checked	Unchecked	Unchecked	No	No	Positive		Sexual contact	Yes	Yes	0	Unlikely	Yes		Yes	Never	No	No	No	Not applicable		Never	N/A	Never	No	No	No	No	Yes		No	Unchecked	Unchecked	Unchecked	Unchecked
50	Male		2	Divorced	African American	Some college	No	Yes	Residential program ( ie: drug/alcohol treatment)	Heterosexual	0	0	No		Unchecked	Unchecked	Unchecked		No	Positive		Injection drug use	Yes	Yes	no	Unlikely				N/A- no sexual encounter in last month	Yes		Yes	Not applicable		Never	N/A		No	No	No	No	No		No	Unchecked	Unchecked	Unchecked	Unchecked
42	Female	No	3	Seperated	African American	4 year college	Part time	Yes	House or Apt on my own, with family, or a partner	Heterosexual	1	1	Yes	Yes	Checked	Unchecked	Unchecked	No	No	Positive		Sexual contact	Yes	Yes	1	Extremely unlikely	No	Extremely unlikely		Every time	Yes	Yes	No	No	Female Sterilization	Never			No	No	No	No	No		No	Unchecked	Unchecked	Unchecked	Unchecked
29	Male		0	Single	African American	High school / GED	No	Yes	House or Apt on my own, with family, or a partner	Gay	1	1	Yes	No	Checked	Unchecked	Unchecked	No	No	Positive		Sexual contact	Yes	No	N/A	Unlikely	Yes		No	Every time	Yes	No	Yes	Not applicable		Less than 1x/month	2-Jan	Less than every month	No	Yes	Yes	No	No		Yes	Unchecked	Unchecked	Unchecked	Unchecked
40	Female	No	4	Live with partner	African American	High school / GED	No	Yes	House or Apt on my own, with family, or a partner	Heterosexual	1	1	Yes	Yes	Checked	Unchecked	Unchecked	No	No	Positive		Sexual contact	Yes	Yes	0	Extremely unlikely	No	Extremely unlikely		Most of the time	Yes	No	Yes	No	Female Sterilization	Never	N/A	Never	No	No	No	No	Yes		No	Unchecked	Unchecked	Unchecked	Unchecked
64	Male	N/A	0	Single	Caucasian	High school / GED	No	Yes	House or Apt on my own, with family, or a partner	Heterosexual	0	0	No		Unchecked	Unchecked	Unchecked		No	Positive		Sexual contact	Yes	Yes	0	Extremely unlikely				N/A- no sexual encounter in last month	Yes	No	No	Not applicable		Never	N/A	Never	No	No	No	No	No		No	Unchecked	Unchecked	Unchecked	Unchecked
48	Female	No	2	Single	African American	Some high school	No	Yes	House or Apt on my own, with family, or a partner	Heterosexual	0	1	Yes	Yes	Checked	Unchecked	Unchecked	No	No	Positive		Sexual contact	Yes	Yes	0	Extremely unlikely	No	Unlikely		N/A- no sexual encounter in last month	Yes	No	Yes	Not applicable		2-4x/month	2-Jan	Never	No	No	No	No	No	No	Yes	Unchecked	Unchecked	Unchecked	Unchecked
30	Female	No	0	Widowed	Mixed	Some college	No	Yes	House or Apt on my own, with family, or a partner	Heterosexual	0	1	No		Unchecked	Unchecked	Unchecked		No	Positive		Injection drug use	Yes	Yes	0	Extremely unlikely				N/A- no sexual encounter in last month	No		Yes	Not applicable		Never	N/A		No	No	No	No	No		No	Unchecked	Unchecked	Unchecked	Unchecked
47	Female	N/A	2	Single	African American	Some high school	No	Yes	Residential program ( ie: drug/alcohol treatment)	Heterosexual	1	1	No		Unchecked	Unchecked	Unchecked		Yes	Positive		Sexual contact	Yes	Yes	0	Unlikely				Never	No	Yes	Yes	No	Nothing	Never	N/A	Never	No	No	No	No	Yes		Yes	Checked	Unchecked	Unchecked	Unchecked
52	Male	N/A	2	Live with partner	African American	Some high school	No	Yes	House or Apt on my own, with family, or a partner	Heterosexual	1	1	Yes	Yes	Unchecked	Checked	Unchecked	No	No	Positive		Sexual contact	Yes	Yes	3	Unlikely	No	Extremely unlikely		Every time	Yes	No	No	No	Condoms	Less than 1x/month	2-Jan	Never	No	No	No	No	No	No	Yes	Unchecked	Unchecked	Unchecked	Unchecked
24	Male	N/A	0	Single	African American	High school / GED	No	Yes	House or Apt on my own, with family, or a partner	Gay	2	4	No		Unchecked	Unchecked	Unchecked		No	Positive		Sexual contact	Yes	Yes	4	Unlikely				Sometimes	Yes	No	No	Not applicable		2-4x/month	4-Mar	Less than every month	No	No	No	No	No	No	Yes	Unchecked	Unchecked	Unchecked	Unchecked
39	Female	Yes	5	Single	African American	High school / GED	No	Yes	House or Apt on my own, with family, or a partner	Heterosexual	1	1	Yes	Yes	Checked	Unchecked	Unchecked	No	No	Positive		Unsure	Yes	Yes	0	Extremely unlikely	Yes		No	Sometimes	Yes	No	No	Not applicable		Never	N/A	Never	No	No	No	No	No	No	No	Unchecked	Unchecked	Unchecked	Unchecked
27	Male	N/A	3	Single	Hispanic or Latino	High school / GED	Student	Yes	House or Apt on my own, with family, or a partner	Heterosexual	1	1	No		Unchecked	Unchecked	Unchecked		No	Positive		At birth	Yes	Yes	0	Unsure				Every time	Yes	No	No	No	Nothing	Less than 1x/month	4-Mar	Never	No	No	No	No	No	No	No	Unchecked	Unchecked	Unchecked	Unchecked
27	Male		3	Single	Hispanic or Latino	High school / GED	No	Yes	House or Apt on my own, with family, or a partner	Heterosexual	1	3	No		Unchecked	Unchecked	Unchecked		No	Positive		At birth	Yes	Yes	0	Extremely unlikely				Every time	Yes	No	No	Not applicable		Never	N/A		No	No	No	No	No		No	Unchecked	Unchecked	Unchecked	Unchecked
37	Male	N/A	1	Single	Caucasian	4 year college	No	No	Residential program ( ie: drug/alcohol treatment)	Heterosexual	2	2	No		Unchecked	Unchecked	Unchecked		No	Positive		Injection drug use	Yes	Yes	0	Unlikely				Every time	Yes	No	No	No	Condoms	Less than 1x/month	2-Jan	Less than every month	No	No	No	No	No	No	Yes	Unchecked	Unchecked	Unchecked	Unchecked
26	Male	No	0	Single	African American	High school / GED	Full time	No	House or Apt on my own, with family, or a partner	Gay	8	9	No		Unchecked	Unchecked	Unchecked		No	Positive		Sexual contact	Yes	Yes	1	Unlikely				Every time	Yes		No	Not applicable		>4x/week	4-Mar	Every month	No	No	No	No	No		No	Unchecked	Unchecked	Unchecked	Unchecked
48	Transgender	N/A	0	Single	Mixed	Some college	No	Yes	House or Apt on my own, with family, or a partner	Heterosexual	0	1	No		Unchecked	Unchecked	Unchecked		No	Positive		Sexual contact	Yes	Yes	0	Extremely unlikely				N/A- no sexual encounter in last month	Yes		No	Not applicable		Never	N/A		No	No	No	No	No		Yes	Unchecked	Unchecked	Unchecked	Unchecked
41	Female	No	3	Live with partner	Caucasian	Some high school	No	Yes	House or Apt on my own, with family, or a partner	Heterosexual	1	1	Yes	Yes	Checked	Unchecked	Unchecked	No	No	Positive		Sexual contact	Yes	Yes	1	Extremely unlikely	Yes		Yes	Sometimes	No	No	Yes	Yes		Never	N/A		No	No	No	No	No		No	Unchecked	Unchecked	Unchecked	Unchecked
63	Male	N/A	0	Single	African American	Some high school	No	Yes	House or Apt on my own, with family, or a partner	Heterosexual	1	3	Yes		Unchecked	Unchecked	Unchecked		No	Positive		Injection drug use	Yes	Yes	0	Extremely unlikely	Yes		Yes	N/A- no sexual encounter in last month	Yes	No	No	No	Female Sterilization	Never	N/A	Never	No	No	No	No	No	No	No	Unchecked	Unchecked	Unchecked	Unchecked
43	Male	N/A	0	Single	African American	4 year college	No	Yes	House or Apt on my own, with family, or a partner	Gay	1	1	Yes	Yes	Checked	Unchecked	Unchecked	No	No	Positive		Sexual contact	Yes	Yes	0	Extremely unlikely	Yes		No	Never	No	Yes	Yes	No	Nothing	Never	2-Jan	Never	No	No	No	No	No	No	No	Unchecked	Unchecked	Unchecked	Unchecked
50	Male	N/A	2	Married	African American	4 year college	Part time	No	House or Apt on my own, with family, or a partner	Heterosexual	1	1	Yes	Yes	Unchecked	Checked	Unchecked	No	No	Positive		Sexual contact	Yes	Yes	0	Extremely unlikely	No	Extremely unlikely		Every time	Yes	No	No	No	Condoms	Never	N/A	Never	No	No	No	No	No		No	Unchecked	Unchecked	Unchecked	Unchecked
62	Male		0	Single	African American	Some college	No	No	House or Apt on my own, with family, or a partner	Heterosexual	1	1	Yes	Yes	Unchecked	Checked	Unchecked	No	No	Negative	Unsure						Yes		No	Never	No	No	No	No	Nothing	Never	N/A		No	No	No	No	No	No	No	Unchecked	Unchecked	Unchecked	Unchecked
54	Male	N/A	3	Divorced	Caucasian	High school / GED	No	Yes	House or Apt on my own, with family, or a partner	Heterosexual	0	0	No		Unchecked	Unchecked	Unchecked		No	Positive		Injection drug use	Yes	Yes	0	Extremely unlikely				N/A- no sexual encounter in last month	Yes		No	Not applicable		Never	N/A	Never	No	No	No	No	No		No	Unchecked	Unchecked	Unchecked	Unchecked
51	Male	Unknown	0	Widowed	African American	4 year college	No	Yes	House or Apt on my own, with family, or a partner	Heterosexual	0	1	Yes	Yes	Unchecked	Checked	Unchecked	No	No	Positive		Sexual contact	Yes	Yes	0	Extremely unlikely	No	Extremely unlikely		Every time	Yes	No	No	No	Condoms	2-3x/week	2-Jan	Less than every month	No	No	No	No	No	No	No	Unchecked	Unchecked	Unchecked	Unchecked
46	Female	No	1	Seperated	African American	High school / GED	Part time	Yes	House or Apt on my own, with family, or a partner	Heterosexual	0	0	No		Unchecked	Unchecked	Unchecked		No	Positive		Sexual contact	Yes	Yes	0	Unlikely				N/A- no sexual encounter in last month	No	No	No	No	Female Sterilization	Never	N/A	Never	No	No	No	No	No		No	Unchecked	Unchecked	Unchecked	Unchecked
43	Female	No	0	Single	African American	4 year college	No	No	House or Apt on my own, with family, or a partner	Heterosexual	0	2	No		Unchecked	Unchecked	Unchecked		No	Positive		Sexual contact	Yes	Yes	0	Unsure				Never	Yes	No	Yes	No	Depo Provera	Never	N/A	Never	No	No	No	No	No		No	Unchecked	Unchecked	Unchecked	Unchecked
62	Male	N/A	0	Single	African American	High school / GED	No	Yes	House or Apt on my own, with family, or a partner	Gay	0	0	No		Unchecked	Unchecked	Unchecked		No	Positive		Unsure	Yes	Yes	0	Extremely unlikely				N/A- no sexual encounter in last month	Yes	Yes	No	Not applicable		Never	N/A	Never	No	No	No	No	No		No	Unchecked	Unchecked	Unchecked	Unchecked
36	Female	No	0	Single	African American	Some high school	No	Yes	Residential program ( ie: drug/alcohol treatment)	Heterosexual	0	1	No		Unchecked	Unchecked	Unchecked			Positive		Sexual contact	Yes	Yes	no	Unlikely				N/A- no sexual encounter in last month	Yes		Yes	Not applicable		Never	N/A		No	No	No	No	No		No	Unchecked	Unchecked	Unchecked	Unchecked
45	Male	N/A	1	Single	African American	Some high school	No	Yes	House or Apt on my own, with family, or a partner	Gay	2	4	No		Unchecked	Unchecked	Unchecked		No	Positive		Sexual contact	Yes	Yes	1	Unlikely				Every time	Yes		No	Not applicable		Never	N/A	Never	No	No	No	No	Yes	No	No	Unchecked	Unchecked	Unchecked	Unchecked
63	Male		0	Single	African American	Some high school	No	Yes	House or Apt on my own, with family, or a partner	Heterosexual	1	3	No		Unchecked	Unchecked	Unchecked		No	Positive		Injection drug use	Yes	Yes	0	Unlikely				Every time	Yes	No	No	Not applicable		Never	N/A	Never	No	No	No	No	No		No	Unchecked	Unchecked	Unchecked	Unchecked
41	Male	N/A	0	Live with partner	African American	Some college	Part time	Yes	House or Apt on my own, with family, or a partner	Gay	1	1	Yes	Yes	Checked	Unchecked	Unchecked	No	No	Positive		Sexual contact	Yes	Yes	1	Unlikely	Yes		No	Most of the time	Yes	No	No	Not applicable		2-4x/month	4-Mar	Less than every month	No	No	No	No	No		Yes	Unchecked	Unchecked	Unchecked	Unchecked
41	Male	Unknown	1	Single	African American	High school / GED	No	Yes	House or Apt on my own, with family, or a partner	Gay	1	1	Yes	Yes	Checked	Unchecked	Unchecked	No	No	Positive		Sexual contact	Yes	Yes	2	Extremely unlikely	Yes		Yes	Most of the time	Yes	No	No	Not applicable		Less than 1x/month	2-Jan	Never	No	No	No	No	No	No	No	Unchecked	Unchecked	Unchecked	Unchecked
48	Male		0	Single	African American	Some high school	No	Yes	House or Apt on my own, with family, or a partner	Bisexual	0	0	No		Unchecked	Unchecked	Unchecked		No	Positive		Sexual contact	Yes	Yes	0	Unlikely				N/A- no sexual encounter in last month	Yes		No	Not applicable		2-4x/month	4-Mar	Never	No	No	No	No	No		No	Unchecked	Unchecked	Unchecked	Unchecked
25	Female	No	1	Single	African American	High school / GED	No	Yes	House or Apt on my own, with family, or a partner	Heterosexual	1	1	Yes	Yes	Checked	Unchecked	Unchecked	No	No	Positive		Unsure	Yes	Yes	1	Extremely unlikely	No	Extremely unlikely		Never	Yes	No	Yes	No	Depo Provera	Less than 1x/month	2-Jan	Never	No	No	No	No	No	No	No	Unchecked	Unchecked	Unchecked	Unchecked
32	Male	Yes	1	Live with partner	Caucasian	High school / GED	No	Yes	House or Apt on my own, with family, or a partner	Heterosexual	1	30	Yes	Yes	Checked	Unchecked	Unchecked	No	No	Positive		Unsure	Yes	No	n/a - patient starts meds tomorrow	Extremely unlikely	Yes		Yes	Never	Yes	No	No	No	Depo Provera	Never	N/A	Never	No	No	No	No	Yes	No	No	Unchecked	Unchecked	Unchecked	Unchecked
44	Male	N/A	0	Single	African American	4 year college	Full time	Yes	House or Apt on my own, with family, or a partner	Gay	1	4	No		Unchecked	Unchecked	Unchecked		No	Positive		Sexual contact	Yes	Yes	0	Unlikely				Never	No		No	Not applicable		2-4x/month	4-Mar	Never	No	Yes	No	No	No		No	Unchecked	Unchecked	Unchecked	Unchecked
27	Female	No	2	Single	Mixed	Some high school	Full time	Yes	House or Apt on my own, with family, or a partner	Heterosexual	1	2	Yes	Yes	Checked	Unchecked	Unchecked	Yes	No	Positive		Unsure	Yes	Yes	1	Extremely unlikely	No	Extremely unlikely		Every time	Yes	No	Yes	Yes		Less than 1x/month	2-Jan	Never	No	No	No	No	No	No	No	Unchecked	Unchecked	Unchecked	Unchecked
42	Male	N/A	2	Single	African American	Some college	Full time	Yes	House or Apt on my own, with family, or a partner	Heterosexual	2	4	No		Unchecked	Unchecked	Unchecked		No	Positive		Sexual contact	Yes	Yes	0	Unlikely				Every time	Yes		No	Not applicable		Never	N/A		No	No	No	No	No		No	Unchecked	Unchecked	Unchecked	Unchecked
42	Female	No	3	Single	African American	Some college	No	Yes	House or Apt on my own, with family, or a partner	Heterosexual	0	0	Yes	Yes	Checked	Unchecked	Unchecked	No	No	Positive		Sexual contact	Yes	Yes	0	Unlikely	Yes		Yes	N/A- no sexual encounter in last month	Yes	No	No	No	Condoms	Less than 1x/month	2-Jan	Never	No	No	No	No	Yes		Yes	Unchecked	Unchecked	Unchecked	Unchecked
38	Female	No	3	Single	African American	Some college	No	Yes	House or Apt on my own, with family, or a partner	Heterosexual	1	1	Yes	Yes	Checked	Unchecked	Unchecked	No	No	Positive		Sexual contact	Yes	Yes	0	Extremely unlikely	Yes		Yes	Most of the time	Yes	No	Yes	No	Female Sterilization	Never	N/A		No	No	No	No	No		No	Unchecked	Unchecked	Unchecked	Unchecked
56	Male		1	Single	African American	High school / GED	No	Yes	House or Apt on my own, with family, or a partner	Heterosexual	0	0	No		Unchecked	Unchecked	Unchecked		No	Positive		Injection drug use	Yes	Yes	no	Extremely unlikely					Yes		No	Not applicable		>4x/week	4-Mar	Every month	No	No	No	No	No		Yes	Unchecked	Unchecked	Unchecked	Unchecked
56	Male	N/A	1	Divorced	African American	High school / GED	No	Yes	House or Apt on my own, with family, or a partner	Heterosexual	2	10	Yes	Yes	Unchecked	Checked	Unchecked	No	No	Positive		Injection drug use	Yes	Yes	0	Extremely unlikely	No	Extremely unlikely		Every time	Yes	No	No	Yes		2-4x/month	2-Jan	Less than every month	No	No	No	No	No		Yes	Unchecked	Unchecked	Unchecked	Unchecked
25	Female	No	1	Single	African American	High school / GED	No	Yes	House or Apt on my own, with family, or a partner	Heterosexual	1	1	Yes	Yes	Checked	Unchecked	Unchecked	No	No	Positive		Sexual contact	Yes	Yes	1	Unlikely	No	Unlikely		N/A- no sexual encounter in last month	Yes	No	Yes	Yes		Never	N/A		No	No	No	No	No		No	Unchecked	Unchecked	Unchecked	Unchecked
67	Female	No	2	Single	African American	High school / GED	No	Yes	House or Apt on my own, with family, or a partner	Heterosexual	0	0	No		Unchecked	Unchecked	Unchecked		No	Positive		Unsure	Yes	Yes	1	Extremely unlikely				N/A- no sexual encounter in last month	No	No	No	No	Female Sterilization	2-4x/month	2-Jan	Never	No	No	No	No	No	No	No	Unchecked	Unchecked	Unchecked	Unchecked
45	Male	N/A	0	Seperated	African American	High school / GED	Part time	Yes	House or Apt on my own, with family, or a partner	Heterosexual	1	1	Yes	Yes	Unchecked	Checked	Unchecked	No	No	Positive		Injection drug use	Yes	Yes	0	Extremely unlikely	Yes		Yes	Never	No	No	No	No	Female Sterilization	Never	N/A		No	No	No	No	Yes		Yes	Unchecked	Unchecked	Unchecked	Unchecked
49	Female	No	2	Single	African American	Some high school	No	Yes	House or Apt on my own, with family, or a partner	Heterosexual	1	1	Yes	Yes	Checked	Unchecked	Unchecked	No	No	Positive		Sexual contact	Yes	Yes	0	Unlikely	No	Unlikely		Sometimes	No	No	Yes	No	Female Sterilization	2-3x/week	2-Jan	Less than every month	No	No	No	No	No		Yes	Unchecked	Unchecked	Unchecked	Unchecked
53	Male	N/A	1	Single	African American	High school / GED	No	Yes	Residential program ( ie: drug/alcohol treatment)	Heterosexual	0	1	No		Unchecked	Unchecked	Unchecked		No	Positive		Sexual contact	Yes	Yes	0	Likely				N/A- no sexual encounter in last month	Yes		No	Not applicable		Never	N/A		No	No	No	No	No		No	Unchecked	Unchecked	Unchecked	Unchecked
48	Male		0	Single	African American	Some high school	No	No	House or Apt on my own, with family, or a partner	Heterosexual	1	2	Yes	Yes	Unchecked	Checked	Unchecked	No	No	Negative	Unlikely						No	Not applicable- I'm HIV negative		Never	No	No	No	Yes		>4x/week	6-May	Almost daily	No	No	No	No	No		No	Unchecked	Unchecked	Unchecked	Unchecked
57	Male		0	Single	African American	High school / GED	No	Yes	House or Apt on my own, with family, or a partner	Heterosexual	3	3	No		Unchecked	Unchecked	Unchecked		Yes	Positive		Sexual contact	Yes	Yes	0	Unlikely				Most of the time	Yes	No	Yes	No	Condoms	Never	N/A		No	No	No	No	No		No	Unchecked	Unchecked	Unchecked	Unchecked
59	Male	N/A	5	Single	African American	Some college	No	Yes	House or Apt on my own, with family, or a partner	Heterosexual	1	1	Yes	Yes	Unchecked	Checked	Unchecked	No	No	Positive		Sexual contact	Yes	Yes	1	Extremely likely	Yes		Yes	Sometimes	Yes	No	No	No	Condoms	Less than 1x/month	4-Mar	Less than every month	No	No	No	No	No		No	Unchecked	Unchecked	Unchecked	Unchecked
59	Male	N/A	5	Single	African American	Some high school	No	Yes	House or Apt on my own, with family, or a partner	Heterosexual	1	1	Yes	Yes	Unchecked	Checked	Unchecked	No	No	Positive		Injection drug use	Yes	Yes	0	Unlikely	Yes		Yes	Rarely	No	No	No	Not applicable		Never	>10	Never	No	No	No	No	No		No	Unchecked	Unchecked	Unchecked	Unchecked
48	Female	No	2	Single	Caucasian	Some high school	No		House or Apt on my own, with family, or a partner	Bisexual	0	0	No		Unchecked	Unchecked	Unchecked		No	Positive		Injection drug use	Yes	Yes	1	Extremely unlikely				N/A- no sexual encounter in last month	No	No	No	No	Abstinent	Less than 1x/month	2-Jan	Less than every month	No	No	No	No	Yes	No	No	Unchecked	Unchecked	Unchecked	Unchecked
57	Male		3	Live with partner	African American	High school / GED	No	Yes	House or Apt on my own, with family, or a partner	Heterosexual	1	1	Yes	Yes	Unchecked	Checked	Unchecked	No	No	Positive		Sexual contact	Yes	Yes	no	Unlikely	No	Unlikely		Every time	Yes	No	No	No	Condoms	2-3x/week	>10	Almost daily	No	No	No	No	No		No	Unchecked	Unchecked	Unchecked	Unchecked
40	Female	No	2	Single	African American	High school / GED	No	Yes	Homeless or live in a shelter	Gay	1	1	No		Unchecked	Unchecked	Unchecked		No	Positive		Sexual contact	Yes	Yes	1	Unsure				Never	No		Yes	Not applicable		2-4x/month	>10		No	No	No	No	Yes		No	Unchecked	Unchecked	Unchecked	Unchecked
26	Male		0	Live with partner	Mixed	Some college	No	No	House or Apt on my own, with family, or a partner	Bisexual	1	1	Yes	Yes	Checked	Unchecked	Unchecked	No	No	Positive		Sexual contact	Yes	Yes	no	Extremely unlikely	No	Extremely unlikely		Every time	Yes	Yes	Yes	Not applicable		2-4x/month	2-Jan	Less than every month	No	No	No	No	No		No	Unchecked	Unchecked	Unchecked	Unchecked
48	Male	N/A	2	Single	African American	Some high school	No	Yes	House or Apt on my own, with family, or a partner	Heterosexual	0	1	No		Unchecked	Unchecked	Unchecked		No	Positive		Sexual contact	Yes	Yes	0	Unlikely				N/A- no sexual encounter in last month	Yes		Yes	Not applicable		Never	N/A		No	No	No	No	No		Yes	Unchecked	Unchecked	Unchecked	Unchecked
38	Female	No	2	Married	Hispanic or Latino	High school / GED	No	Yes	House or Apt on my own, with family, or a partner	Heterosexual	1	1	Yes	Yes	Checked	Unchecked	Unchecked	No	No	Positive		Sexual contact	Yes	No		Extremely likely	No	Unlikely		Never	No	No	Yes	No		Never	N/A		No	No	No	No	No		Yes	Unchecked	Unchecked	Unchecked	Unchecked
52	Female	No	5	Single	African American	High school / GED	No	Yes	House or Apt on my own, with family, or a partner	Heterosexual	0		Yes	Yes	Checked	Unchecked	Unchecked	No	Yes	Positive		Sexual contact	Yes	Yes	0	Likely	No	Likely		N/A- no sexual encounter in last month	No	Yes	No	No	Nothing	Never	N/A	Never	No	No	No	No	No		No	Unchecked	Unchecked	Unchecked	Unchecked
62	Male	N/A	1	Divorced	African American	Some college	No	Yes	House or Apt on my own, with family, or a partner	Gay	1	2	No		Unchecked	Unchecked	Unchecked		No	Positive		Sexual contact	Yes	Yes	0	Extremely unlikely				N/A- no sexual encounter in last month	No		No	Not applicable		Less than 1x/month	2-Jan	Never	No	No	No	No	No		No	Unchecked	Unchecked	Unchecked	Unchecked
46	Male	N/A	1	Single	African American	Some high school	No	Yes	Residential program ( ie: drug/alcohol treatment)	Don't know	3	4	No		Unchecked	Unchecked	Unchecked		No	Positive		Sexual contact	Yes	Yes	3	Unlikely				Every time	Yes	No	No	Not applicable		Less than 1x/month	2-Jan	Never	No	No	No	No	No		No	Unchecked	Unchecked	Unchecked	Unchecked
45	Female	No	6	Single	African American	Some high school	No	Yes	House or Apt on my own, with family, or a partner	Heterosexual	1	2	Yes	No	Checked	Unchecked	Unchecked	No	No	Positive		Sexual contact	Yes	No	N/A patient is not on meds per physician	Extremely unlikely	Unknown			Every time	Yes	No	Yes	No	Female Sterilization	2-4x/month	6-May	Every month	No	No	No	No	No	No	No	Unchecked	Unchecked	Unchecked	Unchecked
43	Male	N/A	1	Single	Mixed	Some high school	No	Yes	House or Apt on my own, with family, or a partner	Heterosexual	1	1	Yes	Yes	Unchecked	Checked	Unchecked	No	No	Positive		Sexual contact	Yes	Yes	2	Unlikely	No	Extremely unlikely		Every time	Yes	No	No	No	Female Sterilization	Never	N/A	Never	No	No	No	No	No	No	No	Unchecked	Unchecked	Unchecked	Unchecked
33	Female	No	2	Single	Hispanic or Latino	Some high school	No	Yes	House or Apt on my own, with family, or a partner	Heterosexual	1	1	Yes	Yes	Checked	Unchecked	Unchecked	No	No	Positive		Unsure	Yes	Yes	0	Extremely unlikely	Yes		Yes	Every time	Yes	No	No	No	Condoms	Never	N/A	Never	No	No	No	No	No		No	Unchecked	Unchecked	Unchecked	Unchecked
52	Male	N/A	2	Single	African American	Some high school	No	Yes	House or Apt on my own, with family, or a partner	Heterosexual	0	1	No		Unchecked	Unchecked	Unchecked		No	Positive		Sexual contact	Yes	Yes	0	Unlikely				N/A- no sexual encounter in last month	Yes	No	No	Not applicable		Never	N/A	Never	No	No	No	No	Yes	No	No	Unchecked	Unchecked	Unchecked	Unchecked
24	Female	Yes	2	Live with partner	African American	Some high school	No	Yes	House or Apt on my own, with family, or a partner	Heterosexual	1	1	Yes	Yes	Checked	Unchecked	Unchecked	No	No	Positive		Sexual contact	Yes	Yes	1	Unsure	No	Unsure		Every time	Yes	No	No	Not applicable		Never	N/A		No	No	No	No	No		No	Unchecked	Unchecked	Unchecked	Unchecked
28	Female	Yes	0	Single	African American	Some college	Part time	No	House or Apt on my own, with family, or a partner	Heterosexual	0	1	Yes	Yes	Checked	Unchecked	Unchecked	No	No	Positive		Sexual contact	Yes	Yes	0	Unsure	No	Unsure		N/A- no sexual encounter in last month	Yes	No	No	Not applicable		Never	N/A		No	No	No	No	No		No	Unchecked	Unchecked	Unchecked	Unchecked
58	Male		5	Single	African American	Some high school	No	No	House or Apt on my own, with family, or a partner	Heterosexual	1	1	Yes	Yes	Unchecked	Checked	Unchecked	No	No	Positive		Sexual contact	Yes	Yes	0	Unlikely	No	Unlikely		N/A- no sexual encounter in last month	Yes	No	No	No	Condoms	Less than 1x/month	2-Jan	Never	No	No	No	No	No		No	Unchecked	Unchecked	Unchecked	Unchecked
46	Male		2	Single	African American	Some high school	No	Yes	House or Apt on my own, with family, or a partner	Bisexual	6	9	No		Unchecked	Unchecked	Unchecked		Yes	Positive		Injection drug use	Yes	Yes	6	Unlikely				Most of the time	Yes	Yes	Yes	No	Female Sterilization	Never			No	No	No	No	No		No	Unchecked	Unchecked	Unchecked	Unchecked
33	Female	No	4	Seperated	Hispanic or Latino	Less than 8th grade	No	Yes	House or Apt on my own, with family, or a partner	Heterosexual	1	1	Yes	Yes	Checked	Unchecked	Unchecked	No	No	Positive		Injection drug use	Yes	Yes	1	Unlikely	No	Unlikely		Never	No	No	Yes	No	Female Sterilization	Never	N/A		No	No	No	No	Yes		No	Unchecked	Unchecked	Unchecked	Unchecked
38	Male	N/A	0	Single	African American	Some college	No	Yes	House or Apt on my own, with family, or a partner	Gay	4	4	No		Unchecked	Unchecked	Unchecked		No	Positive		Sexual contact	Yes	Yes	5	Extremely unlikely				Never	No		No	Not applicable		2-3x/week	2-Jan	Less than every month	No	No	No	No	No		Yes	Unchecked	Unchecked	Unchecked	Unchecked
48	Female	No	4	Single	African American	High school / GED	No	Yes	House or Apt on my own, with family, or a partner	Heterosexual	1	3	Yes	Yes	Checked	Unchecked	Unchecked	No	No	Positive		Sexual contact	Yes	Yes	Yes- missed all week	Unlikely	No	Unlikely		Every time	Yes	No	Yes	No	Condoms	>4x/week	2-Jan	Less than every month	Yes	No	No	No	Yes		Yes	Unchecked	Unchecked	Unchecked	Unchecked
32	Female	Yes	0	Live with partner	African American	Some high school	Full time	Yes	House or Apt on my own, with family, or a partner	Heterosexual	1	1	Yes	Yes	Checked	Unchecked	Unchecked	No	No	Positive		Sexual contact	Yes	Yes	no	Extremely unlikely	No	Extremely unlikely		Every time	Yes	No	No	Not applicable		Never	N/A		No	No	No	No	No	No	No	Unchecked	Unchecked	Unchecked	Unchecked
54	Male	N/A	1	Widowed	African American	Some high school	No	Yes	House or Apt on my own, with family, or a partner	Heterosexual	0	2	No		Unchecked	Unchecked	Unchecked		No	Positive		Unsure	Yes	Yes	0	Extremely unlikely				N/A- no sexual encounter in last month	Yes		No	Not applicable		Never	N/A		No	No	No	No	No		No	Unchecked	Unchecked	Unchecked	Unchecked
58	Female	No	1	Single	Mixed	Some high school	No	Yes	House or Apt on my own, with family, or a partner	Bisexual	0	1	No		Unchecked	Unchecked	Unchecked		No	Positive		Unsure	Yes	Yes	5	Unlikely				N/A- no sexual encounter in last month	No		Yes	Not applicable		2-3x/week	>10	Every month	No	No	No	No	No		No	Unchecked	Unchecked	Unchecked	Unchecked
55	Female	No	3	Divorced	African American	4 year college	Full time	Yes	House or Apt on my own, with family, or a partner	Heterosexual	1	1	No		Unchecked	Unchecked	Unchecked		No	Positive		Sexual contact	Yes	No		Unlikely				N/A- no sexual encounter in last month	No	No	No	No	Female Sterilization	2-4x/month	2-Jan	Never	No	No	No	No	No		No	Unchecked	Unchecked	Unchecked	Unchecked
51	Male	N/A	1	Single	Asian or Pacific Island	4 year college	No	Yes	House or Apt on my own, with family, or a partner	Don't know	0	0	No		Unchecked	Unchecked	Unchecked		No	Positive		Sexual contact	Yes	Yes	0	Unlikely				N/A- no sexual encounter in last month	Yes	No	Yes	Not applicable		Never	N/A	Never	No	No	No	No	No		Yes	Checked	Unchecked	Unchecked	Unchecked
56	Male	N/A	1	Single	African American	High school / GED	No	Yes	House or Apt on my own, with family, or a partner	Heterosexual	1	3	Yes	Yes	Unchecked	Checked	Unchecked	No	No	Positive		Unsure	Yes	Yes	0	Extremely unlikely	No	Unsure		Every time	Yes	No	No	No	Condoms	Less than 1x/month	2-Jan	Less than every month	No	No	No	No	No	No	No	Unchecked	Unchecked	Unchecked	Unchecked
48	Female	No	2	Married	Mixed	Some college	No	No	House or Apt on my own, with family, or a partner	Heterosexual	1	1	Yes	Yes	Checked	Unchecked	Unchecked	No	No	Negative	Unlikely						Yes		Yes	N/A- no sexual encounter in last month	No	No	Yes	No	Female Sterilization	Never	N/A	Never	No	No	No	No	No		No	Unchecked	Unchecked	Unchecked	Unchecked
55	Male	N/A	1	Live with partner	African American	Some high school	No	Yes	House or Apt on my own, with family, or a partner	Heterosexual	1	1	Yes	Yes	Unchecked	Checked	Unchecked	No	No	Positive		Injection drug use	Yes	Yes	0	Unlikely	No	Unlikely		Every time	Yes	No	No	No	Condoms	2-4x/month	2-Jan	Less than every month	No	No	No	No	No		Yes	Unchecked	Unchecked	Unchecked	Unchecked
31	Female	No	2	Single	African American	Some college	Full time	No	House or Apt on my own, with family, or a partner	Heterosexual	0	0	No		Unchecked	Unchecked	Unchecked		No	Positive		Sexual contact	Yes	Yes	1	Unlikely				N/A- no sexual encounter in last month	Yes	Yes	No	Yes		2-4x/month	4-Mar	Every month	No	No	No	No	No		No	Unchecked	Unchecked	Unchecked	Unchecked
56	Male	N/A	0	Single	African American	Some high school	Full time	Yes	House or Apt on my own, with family, or a partner	Gay	0	0	No		Unchecked	Unchecked	Unchecked		No	Positive		Unsure	Yes	Yes	0	Extremely unlikely				N/A- no sexual encounter in last month	No	No	No	Not applicable		Never	N/A	Never	No	No	No	No	No		No	Unchecked	Unchecked	Unchecked	Unchecked
56	Male	N/A	3	Single	African American	8th grade	No	Yes	House or Apt on my own, with family, or a partner	Heterosexual	2	2	Yes	Yes	Unchecked	Checked	Unchecked	No	No	Positive		Injection drug use	Yes	Yes	0	Extremely unlikely	No	Extremely unlikely		Every time	Yes	No	No	No	Condoms	Never	N/A	Never	No	No	No	No	No		Yes	Unchecked	Unchecked	Unchecked	Unchecked
38	Female	No	3	Single	Hispanic or Latino	High school / GED	No	Yes	House or Apt on my own, with family, or a partner	Heterosexual	0	1	No		Unchecked	Unchecked	Unchecked		No	Positive		Sexual contact	Yes	Yes	0	Unlikely				N/A- no sexual encounter in last month	Yes		Yes	Not applicable		Never	N/A		No	No	No	No	No		No	Unchecked	Unchecked	Unchecked	Unchecked
28	Male	N/A	0	Single	Mixed	Master's & beyond	Full time	Yes	House or Apt on my own, with family, or a partner	Gay	2	5	No		Unchecked	Unchecked	Unchecked		No	Positive		Sexual contact	Yes	Yes	0	Unlikely				Every time	Yes	No	No	Not applicable		2-3x/week	2-Jan	Every month	No	No	No	No	No	No	No	Unchecked	Unchecked	Unchecked	Unchecked
24	Female	Yes	0	Single	African American	Some college	Full time	No	House or Apt on my own, with family, or a partner	Heterosexual	1	1	Yes	Yes	Checked	Unchecked	Unchecked	No	No	Positive		Sexual contact	Yes	Yes	0	Unlikely	No	Unlikely		Every time	Yes	No	No	Not applicable		Never	N/A		No	No	No	No	No		No	Unchecked	Unchecked	Unchecked	Unchecked
39	Female	No	2	Single	Hispanic or Latino	Some college	No	Yes	House or Apt on my own, with family, or a partner	Heterosexual	0	0	No		Unchecked	Unchecked	Unchecked		No	Positive		Sexual contact	Yes	Yes	1	Extremely unlikely				N/A- no sexual encounter in last month	Yes		No	Not applicable		Less than 1x/month	2-Jan	Less than every month	No	No	No	No	No		No	Unchecked	Unchecked	Unchecked	Unchecked
55	Male	N/A	2	Live with partner	Mixed	Less than 8th grade	No	Yes	House or Apt on my own, with family, or a partner	Heterosexual	1	1	Yes	Yes	Unchecked	Checked	Unchecked	No	No	Positive		Injection drug use	Yes	Yes	0	Unsure	Yes		Yes	Sometimes	Yes	No	Yes	No	Female Sterilization	Never	N/A		No	No	No	No	No		No	Unchecked	Unchecked	Unchecked	Unchecked
35	Male	N/A	1	Live with partner	African American	High school / GED	No	Yes	House or Apt on my own, with family, or a partner	Heterosexual	1	2	Yes	No	Unchecked	Checked	Unchecked	No	No	Positive		Sexual contact	Yes	Yes	0	Extremely unlikely	No	Extremely unlikely		Every time	Yes	No	No	No	Condoms	Never	N/A		No	No	No	No	No		No	Unchecked	Unchecked	Unchecked	Unchecked
53	Female	No	3	Seperated	Hispanic or Latino	Some high school	No	Yes	House or Apt on my own, with family, or a partner	Heterosexual	0	1	No		Unchecked	Unchecked	Unchecked		No	Positive		Unsure	Yes	Yes	0	Unlikely				N/A- no sexual encounter in last month	Yes		No	Not applicable		Never	N/A		No	No	No	No	No		No	Unchecked	Unchecked	Unchecked	Unchecked
37	Male		2	Single	African American	Some high school	No	Yes	House or Apt on my own, with family, or a partner	Heterosexual	0	3	No		Unchecked	Unchecked	Unchecked		No	Positive		Sexual contact	Yes	Yes	once	Unsure				N/A- no sexual encounter in last month	Yes		No	Not applicable		Never	N/A		No	No	No	No	No		Yes	Unchecked	Unchecked	Unchecked	Unchecked
47	Male	N/A	0	Single	African American	Some high school	Part time	Yes	House or Apt on my own, with family, or a partner	Heterosexual	1	1	Yes	Yes	Unchecked	Checked	Unchecked	No	No	Positive		Sexual contact	Yes	Yes	no	Extremely unlikely	Yes		Yes	Most of the time	Yes	No	No	No	Birth control pills	Never	N/A	Never	No	No	No	No	No		No	Unchecked	Unchecked	Unchecked	Unchecked
44	Male	N/A	0	Single	African American	Some college	No	Yes	House or Apt on my own, with family, or a partner	Gay	3	7	No		Unchecked	Unchecked	Unchecked		No	Positive		Sexual contact	Yes	Yes	0	Unsure					No	No	Yes	Not applicable		2-4x/month	2-Jan	Never	No	No	No	No	Yes		No	Unchecked	Unchecked	Unchecked	Unchecked
53	Male	N/A	0	Single	African American	Some college	No	Yes	Residential program ( ie: drug/alcohol treatment)	Bisexual	1	1	Yes	Yes	Checked	Unchecked	Unchecked	No	No	Positive		Sexual contact	Yes	Yes	0	Unlikely	No	Unlikely		N/A- no sexual encounter in last month	Yes	No	No	Not applicable		Never	N/A		No	No	No	No	No		No	Unchecked	Unchecked	Unchecked	Unchecked
58	Female	No	0	Divorced	African American	Some high school	No	Yes	House or Apt on my own, with family, or a partner	Heterosexual	1	1	Yes	Yes	Unchecked	Checked	Unchecked	No	No	Positive		Sexual contact	Yes	Yes	0	Unlikely	Yes		Yes	Never	No	No	No	No	Nothing	Never	N/A	Never	No	No	No	No	No	No	No	Unchecked	Unchecked	Unchecked	Unchecked
33	Female	No	2	Married	African American	Some high school	No	Yes	House or Apt on my own, with family, or a partner	Heterosexual	1	1	Yes	Yes	Checked	Unchecked	Unchecked	No	No	Positive		Sexual contact	Yes	No		Unsure	No	Unsure		Every time	Yes	No	Yes	No	Condoms	Never	N/A		No	No	No	No	Yes		No	Unchecked	Unchecked	Unchecked	Unchecked
47	Male	N/A	0	Single	African American	8th grade	No	Yes	Homeless or live in a shelter	Gay	0	0	No		Unchecked	Unchecked	Unchecked		No	Positive		Unsure	Yes	Yes	0	Extremely unlikely				N/A- no sexual encounter in last month	Yes		Yes	Not applicable		Less than 1x/month	2-Jan	Never	No	No	No	No	No		No	Unchecked	Unchecked	Unchecked	Unchecked
27	Female	No	3	Single	African American	High school / GED	No	Yes	House or Apt on my own, with family, or a partner	Bisexual	1	1	Yes	Yes	Checked	Unchecked	Unchecked	No	No	Positive		Sexual contact	Yes	Yes	none	Extremely unlikely	Yes		Yes	Most of the time	Yes	No	No	Yes		2-4x/month	4-Mar	Less than every month	No	No	No	No	No		Yes	Unchecked	Unchecked	Unchecked	Unchecked
29	Female	No	1	Live with partner	African American	High school / GED	Full time	Yes	House or Apt on my own, with family, or a partner	Heterosexual	1	3	Yes	Yes	Checked	Unchecked	Unchecked	No	No	Positive		Sexual contact	Yes	Yes	0	Unsure	No	Unsure		Sometimes	No	No	Yes	Yes		2-4x/month	6-May	Every month	No	No	No	No	No		Yes	Unchecked	Unchecked	Unchecked	Unchecked
52	Female	No	9	Single	Hispanic or Latino	Less than 8th grade	No	Yes	House or Apt on my own, with family, or a partner	Heterosexual	1	1	Yes	Yes	Checked	Unchecked	Unchecked	No	No	Positive		Sexual contact	Yes	Yes	2	Unsure	Yes		No	Never	Yes	No	No	No	Female Sterilization	Less than 1x/month	2-Jan	Less than every month	No	No	No	No	No		No	Unchecked	Unchecked	Unchecked	Unchecked
42	Female	No	5	Single	African American	Some high school	No	Yes	House or Apt on my own, with family, or a partner	Heterosexual	2	2	Yes	Yes	Checked	Unchecked	Unchecked	No	No	Negative	Extremely unlikely						Yes			Every time	Yes	No	No	No	Depo Provera	Less than 1x/month	2-Jan	Never	No	No	No	No	No		No	Unchecked	Unchecked	Unchecked	Unchecked
61	Male	N/A	6	Married	African American	4 year college	No	Yes	House or Apt on my own, with family, or a partner	Heterosexual	2	6	Yes	No	Unchecked	Checked	Unchecked	Yes	No	Positive		Sexual contact	Yes	Yes	0	Unlikely	No	Unlikely		Every time	Yes	No	No	Not applicable		Never	N/A	Never	No	No	No	No	No		No	Unchecked	Unchecked	Unchecked	Unchecked
42	Male	N/A	0	Single	African American	Some college	Student	Yes	Homeless or live in a shelter	Bisexual	8	15	No		Unchecked	Unchecked	Unchecked		Yes	Positive		Sexual contact	Yes	Yes	0	Unlikely				Never	No		No	Not applicable		Less than 1x/month	4-Mar	Less than every month	No	No	No	No	Yes		Yes	Unchecked	Unchecked	Checked	Unchecked
32	Female	No	1	Widowed	Caucasian	4 year college	Full time	Yes	House or Apt on my own, with family, or a partner	Heterosexual	0	1	No		Unchecked	Unchecked	Unchecked		No	Positive		Sexual contact	Yes	Yes	0	Extremely unlikely				N/A- no sexual encounter in last month	Yes		No	Not applicable		2-3x/week	4-Mar	Less than every month	No	No	No	No	No		No	Unchecked	Unchecked	Unchecked	Unchecked
40	Male	N/A	5	Single	African American	High school / GED	No	Yes	House or Apt on my own, with family, or a partner	Heterosexual	1	1	No		Unchecked	Unchecked	Unchecked		No	Positive		Sexual contact	Yes	No	n/a	Extremely unlikely				N/A- no sexual encounter in last month	Yes		No	Not applicable		2-4x/month	9-Jul	Every week	No	No	No	No	No		Yes	Unchecked	Unchecked	Unchecked	Unchecked
51	Male	N/A	2	Single	African American	Some college	No	Yes	House or Apt on my own, with family, or a partner	Heterosexual	0	1	No		Unchecked	Unchecked	Unchecked		No	Positive		Sexual contact	Yes	Yes	2	Extremely unlikely				N/A- no sexual encounter in last month	Yes		No	Not applicable		2-4x/month	2-Jan	Never	No	No	Yes	No	Yes		Yes	Unchecked	Unchecked	Unchecked	Unchecked
64	Male	N/A	4	Single	African American	High school / GED	No	Yes	House or Apt on my own, with family, or a partner	Heterosexual	1	2	Yes	Yes	Unchecked	Checked	Unchecked	No	No	Negative	Extremely likely						Yes		Yes	Every time	Yes	No	Yes	No	Condoms	>4x/week	2-Jan	Less than every month	No	No	No	No	No		No	Unchecked	Unchecked	Unchecked	Unchecked
30	Female	No	4	Live with partner	African American	High school / GED	Full time	No	House or Apt on my own, with family, or a partner	Heterosexual	1	1	Yes	Yes	Checked	Unchecked	Unchecked	No	No	Positive		Sexual contact	Yes	Yes	0	Unlikely	Yes		Yes	Sometimes	No	No	No	No	Condoms	2-4x/month	2-Jan	Never	No	No	No	No	No		No	Unchecked	Unchecked	Unchecked	Unchecked
48	Male	N/A	0	Single	African American	Some high school	No	Yes	House or Apt on my own, with family, or a partner	Gay	1	2	Yes	Yes	Checked	Unchecked	Unchecked	Yes	No	Positive		Sexual contact	Yes	Yes	0	Unsure	Yes		Yes	Every time	Yes	No	No	Not applicable		2-4x/month	4-Mar	Less than every month	No	No	No	No	No		No	Unchecked	Unchecked	Unchecked	Unchecked
63	Female	N/A	4	Live with partner	African American	Less than 8th grade	No	Yes	House or Apt on my own, with family, or a partner	Heterosexual	1	1	Yes	Yes	Checked	Unchecked	Unchecked	No	No	Positive		Unsure	Yes	Yes	0	Unlikely	No	Unlikely		Every time	Yes	No	No	No	Condoms	Less than 1x/month	2-Jan	Never	No	No	No	No	No		No	Unchecked	Unchecked	Unchecked	Unchecked
63	Female	No	4	Live with partner	African American	8th grade	No	Yes	House or Apt on my own, with family, or a partner	Heterosexual	1	1	Yes	Yes	Checked	Unchecked	Unchecked	No	No	Positive		Other	Yes	Yes	1	Extremely unlikely	No	Extremely unlikely		Every time	Yes	No	No	No	Condoms	Less than 1x/month	4-Mar	Never	No	No	No	No	No		No	Unchecked	Unchecked	Unchecked	Unchecked
18	Female	Yes	0	Single	African American	Some high school	No	Yes	House or Apt on my own, with family, or a partner	Heterosexual	2	3	Yes	Yes	Checked	Unchecked	Unchecked	No	No	Positive		Sexual contact	Yes	No		Extremely unlikely	No	Extremely unlikely		Never	No	No	No	Not applicable		Never	N/A	Never	Yes	No	No	No	No	No	No	Unchecked	Unchecked	Unchecked	Unchecked
18	Female	Yes	0	Single	African American	Some high school	No	Yes	House or Apt on my own, with family, or a partner	Heterosexual	1	1	Yes	Yes	Checked	Unchecked	Unchecked	No	No	Positive		Sexual contact	Yes	Yes	0	Extremely unlikely	No	Extremely unlikely		Every time	No	No	No	Not applicable		Never	N/A		No	No	No	No	No		No	Unchecked	Unchecked	Unchecked	Unchecked
46	Male	No	0	Single	Caucasian	Some college	No	Yes	House or Apt on my own, with family, or a partner	Gay	0	0	No		Unchecked	Unchecked	Unchecked		No	Positive		Sexual contact	Yes	Yes	0	Unlikely				N/A- no sexual encounter in last month	Yes	Yes	No	Not applicable		2-3x/week	4-Mar	Less than every month	No	No	No	No	No		No	Unchecked	Unchecked	Unchecked	Unchecked
33	Female	No	3	Single	Caucasian	High school / GED	No	Yes	House or Apt on my own, with family, or a partner	Heterosexual	1	1	Yes	Yes	Checked	Unchecked	Unchecked	No	No	Positive		Sexual contact	Yes	Yes	7- has missed a month	Extremely unlikely	Unknown			Every time	Yes	No	Yes	No	Female Sterilization	Never	N/A	Never	No	No	No	No	No	No	Yes	Unchecked	Unchecked	Unchecked	Unchecked
51	Female	No	5	Divorced	African American	Some college	No	Yes	House or Apt on my own, with family, or a partner	Gay	1	1	Yes	Yes	Unchecked	Checked	Unchecked	No	No	Positive		Sexual contact	Yes	Yes	no	Extremely unlikely	Yes		Yes	Never	No	No	No	No	Nothing	Less than 1x/month	2-Jan	Never	No	No	No	No	Yes		No	Unchecked	Unchecked	Unchecked	Unchecked
22	Male	N/A	0	Single	African American	Some college	Part time	Yes	House or Apt on my own, with family, or a partner	Gay	0	1	No		Unchecked	Unchecked	Unchecked		No	Positive		Sexual contact	Yes	Yes	1	Extremely unlikely				N/A- no sexual encounter in last month	No		No	Not applicable		2-4x/month	9-Jul	Every month	No	No	No	No	No		No	Unchecked	Unchecked	Unchecked	Unchecked
50	Female	No	3	Widowed	African American	Some college	Full time	Yes	House or Apt on my own, with family, or a partner	Heterosexual	0	0	No		Unchecked	Unchecked	Unchecked		No	Positive		Sexual contact	Yes	Yes	no	Extremely unlikely	No	Extremely unlikely		N/A- no sexual encounter in last month	Yes	No	No	No	Abstinent	Less than 1x/month	4-Mar	Never	No	No	No	No	No		No	Unchecked	Unchecked	Unchecked	Unchecked
44	Female	No	2	Single	African American	Some high school	No	Yes	House or Apt on my own, with family, or a partner	Heterosexual	1	1	Yes	Yes	Checked	Unchecked	Unchecked	No	No	Positive		Injection drug use	Yes	Yes	7	Unsure	No	Unlikely		Every time	Yes	No	No	No	Condoms	2-4x/month	2-Jan	Less than every month	No	No	No	No	Yes		No	Unchecked	Unchecked	Unchecked	Unchecked
51	Male		0	Single	Caucasian	Master's & beyond	Full time	Yes	House or Apt on my own, with family, or a partner	Gay	0	0	No		Unchecked	Unchecked	Unchecked		No	Positive		Sexual contact	Yes	Yes	none	Extremely unlikely				N/A- no sexual encounter in last month	No		No	Not applicable		Never	N/A		No	No	No	No	No		No	Unchecked	Unchecked	Unchecked	Unchecked
44	Male		1	Single	African American	Some college	No	Yes	House or Apt on my own, with family, or a partner	Gay	0	0	No		Unchecked	Unchecked	Unchecked		No	Positive		Sexual contact	Yes	Yes	no	Extremely unlikely				N/A- no sexual encounter in last month	Yes		No	Not applicable		Never	N/A		No	No	No	No	No		No	Unchecked	Unchecked	Unchecked	Unchecked
51	Male		2	Single	African American	Some high school	No	Yes	House or Apt on my own, with family, or a partner	Bisexual	3	5	Yes	Yes	Checked	Unchecked	Unchecked	No	No	Positive		Sexual contact	Yes	Yes	1	Unlikely	No	Extremely unlikely		Every time	Yes	No	No	Not applicable		Never	N/A	Never	No	No	No	No	No		Yes	Unchecked	Unchecked	Unchecked	Unchecked
59	Male	N/A	0	Single	African American	High school / GED	Part time	Yes	House or Apt on my own, with family, or a partner	Gay	0	1	Yes	Yes	Checked	Unchecked	Unchecked	No	No	Positive		Sexual contact	Yes	Yes	0	Unlikely	No	Unlikely		Rarely	No	No	Yes	Not applicable		Never	N/A		No	No	No	No	No		No	Unchecked	Unchecked	Unchecked	Unchecked
46	Female	No	5	Live with partner	African American	Some high school	No	Yes	House or Apt on my own, with family, or a partner	Heterosexual	1	1	Yes	Yes	Checked	Unchecked	Unchecked	No	No	Positive		Unsure	Yes	Yes	1	Extremely unlikely	No	Extremely unlikely		N/A- no sexual encounter in last month	Yes	No	Yes	No	Condoms	Never	N/A		No	No	No	No	No		No	Unchecked	Unchecked	Unchecked	Unchecked
45	Female	No	4	Single	African American	Some high school	No	Yes	House or Apt on my own, with family, or a partner	Heterosexual	0	0	No		Unchecked	Unchecked	Unchecked		No	Positive		Unsure	Yes	Yes	0	Unlikely				N/A- no sexual encounter in last month		No	No	No	Nothing	Never	N/A	Never	No	No	No	No	Yes		No	Unchecked	Unchecked	Unchecked	Unchecked
47	Female	No	6	Seperated	African American	High school / GED	No	Yes	House or Apt on my own, with family, or a partner	Heterosexual	1	1	Yes	Yes	Checked	Unchecked	Unchecked	No	No	Positive		Sexual contact	Yes	Yes	1	Extremely unlikely	No	Extremely unlikely		Every time	Yes	No	No	No	Condoms	>4x/week	4-Mar	Less than every month	No	No	No	No	No		No	Unchecked	Unchecked	Unchecked	Unchecked
52	Male	N/A	6	Live with partner	African American	Some high school	No	Yes	House or Apt on my own, with family, or a partner	Heterosexual	0	1	Yes	Yes	Unchecked	Checked	Unchecked	No	No	Positive		Sexual contact	Yes	Yes	0	Unlikely	No	Unlikely		N/A- no sexual encounter in last month	Yes	Yes	Yes	No	Condoms	2-4x/month	2-Jan	Never	No	No	No	No	No		No	Unchecked	Unchecked	Unchecked	Unchecked
47	Female	No	6	Single	African American	High school / GED	No	Yes	House or Apt on my own, with family, or a partner	Heterosexual	1	1	Yes	Yes	Checked	Unchecked	Unchecked	No	No	Positive		Sexual contact	Yes	Yes	1	Extremely unlikely	Unknown			Every time	Yes	No	No	No	Condoms	Less than 1x/month	6-May	Less than every month	No	No	No	No	No		No	Unchecked	Unchecked	Unchecked	Unchecked
45	Male		6	Divorced	African American	High school / GED	No	Yes	House or Apt on my own, with family, or a partner	Gay	1	1	Yes	Yes	Checked	Unchecked	Unchecked	No		Positive		Sexual contact	Yes	Yes	2	Unlikely	Yes		Yes	Every time	No	No	Yes	Not applicable		Never	N/A		No	No	Yes	No	No		No	Unchecked	Unchecked	Unchecked	Unchecked
36	Female	No	2	Single	African American	Some high school	No	Yes	House or Apt on my own, with family, or a partner	Heterosexual	0	2	No		Unchecked	Unchecked	Unchecked		No	Positive		Sexual contact	Yes	Yes	0	Unlikely				N/A- no sexual encounter in last month	Yes	No	No	No	Female Sterilization	2-4x/month	4-Mar	Less than every month	No	No	No	No	No		No	Unchecked	Unchecked	Unchecked	Unchecked
28	Male	N/A	0	Single	African American	Some college	No	Yes	House or Apt on my own, with family, or a partner	Gay	1	1	Yes	Yes	Checked	Unchecked	Unchecked	No	No	Positive		Sexual contact	Yes	Yes	0	Extremely unlikely	Yes		Yes	Every time	Yes	No	No	Not applicable		2-4x/month	6-May	Less than every month	No	No	No	Yes	No		Yes	Unchecked	Unchecked	Unchecked	Unchecked
36	Female	No	5	Single	African American	High school / GED	No	No	House or Apt on my own, with family, or a partner	Heterosexual	0	1	No		Unchecked	Unchecked	Unchecked		No	Positive		Sexual contact	Yes	Yes	0	Extremely unlikely					Yes		Yes	No	Condoms	Never	N/A	Never	No	No	No	No	No		No	Unchecked	Unchecked	Unchecked	Unchecked
43	Female	No	3	Live with partner	African American	High school / GED	No	Yes	House or Apt on my own, with family, or a partner	Heterosexual	1	1	Yes	Yes	Checked	Unchecked	Unchecked	No	No	Positive		Unsure	Yes	Yes	0	Extremely unlikely	No	Extremely unlikely		Every time	Yes	No	No	No	Condoms	Never	N/A		No	No	No	No	Yes		No	Unchecked	Unchecked	Unchecked	Unchecked
35	Male	N/A	0	Single	African American	4 year college	Full time	Yes	House or Apt on my own, with family, or a partner	Gay	3	3	No		Unchecked	Unchecked	Unchecked		No	Positive		Sexual contact	Yes	Yes	0	Extremely unlikely				Every time	Yes	No	No	Not applicable		Less than 1x/month	4-Mar	Never	No	No	No	No	No		No	Unchecked	Unchecked	Unchecked	Unchecked
28	Male	N/A	0	Live with partner	African American	Some college	Part time	Yes	House or Apt on my own, with family, or a partner	Gay	1	1	Yes	Yes	Checked	Unchecked	Unchecked	No	No	Positive		Sexual contact	Yes	No		Unsure	No	Unsure		Every time	Yes	No	No	Not applicable		2-3x/week	2-Jan	Never	No	No	No	No	No		No	Unchecked	Unchecked	Unchecked	Unchecked
63	Female	No	3	Single	African American	Some high school	No	Yes	House or Apt on my own, with family, or a partner	Heterosexual	1	1	No		Unchecked	Unchecked	Unchecked		No	Positive		Injection drug use	Yes	Yes	0	Extremely unlikely				Every time	Yes	No	No	No	Nothing	Never	N/A	Never	No	No	No	No	No		No	Unchecked	Unchecked	Unchecked	Unchecked
48	Male	N/A	0	Single	African American	High school / GED	No	Yes	House or Apt on my own, with family, or a partner	Gay	0	2	No		Unchecked	Unchecked	Unchecked		No	Positive		Sexual contact	Yes	Yes	3	Unlikely				N/A- no sexual encounter in last month	Yes	No	Yes	Not applicable		Never	N/A	Never	No	No	No	No	Yes		No	Unchecked	Unchecked	Unchecked	Unchecked
25	Male	N/A	0	Live with partner	Hispanic or Latino	Some college	Full time	Yes	House or Apt on my own, with family, or a partner	Don't know	1	1	Yes	Yes	Checked	Unchecked	Unchecked	No	No	Negative	Unlikely						Yes		Yes	Every time	Yes	No	No	Not applicable		>4x/week	2-Jan	Every month	No	No	Yes	No	No		No	Unchecked	Unchecked	Unchecked	Unchecked
50	Female	No	4	Single	African American	High school / GED	No	Yes	House or Apt on my own, with family, or a partner	Heterosexual	1	1	Yes	Yes	Checked	Unchecked	Unchecked	No	No	Positive		Sexual contact	Yes	No		Unlikely	Yes		Yes	Every time	Yes	No	No	No	Condoms	Never	N/A		No	No	No	No	No		Yes	Checked	Unchecked	Unchecked	Unchecked
49	Male		3	Live with partner	African American	Some college	Part time	Yes	House or Apt on my own, with family, or a partner	Gay	1	1	Yes	Yes	Checked	Unchecked	Unchecked	No	No	Positive		Sexual contact	Yes	Yes	no	Extremely unlikely	Yes		Yes	Most of the time	Yes	Yes	No	Not applicable		2-3x/week	4-Mar	Every month	No	No	No	No	No		Yes	Checked	Unchecked	Unchecked	Unchecked
57	Female	No	1	Single	African American	Some college	No	Yes	House or Apt on my own, with family, or a partner	Heterosexual	0	0	No		Unchecked	Unchecked	Unchecked		No	Positive		Sexual contact	Yes	No	0	Extremely unlikely				N/A- no sexual encounter in last month	Yes		No	Not applicable		2-3x/week	4-Mar	Less than every month	No	No	No	No	No		No	Unchecked	Unchecked	Unchecked	Unchecked
57	Female	No	1	Divorced	African American	High school / GED	No	Yes	House or Apt on my own, with family, or a partner	Heterosexual	0	0	No		Unchecked	Unchecked	Unchecked		No	Positive		Sexual contact	Yes	Yes	2	Extremely unlikely				N/A- no sexual encounter in last month	No	No	No	No	Nothing	2-3x/week	4-Mar	Every week	No	No	No	No	No	No	No	Unchecked	Unchecked	Unchecked	Unchecked
30	Female	No	2	Single	African American	Some high school	No	Yes	Homeless or live in a shelter	Heterosexual	1		Yes	Yes	Checked	Unchecked	Unchecked	No	Yes	Positive		Sexual contact	Yes	Yes	0	Unlikely	No	Unlikely		Most of the time	Yes	No	Yes	No	Depo Provera	Never	N/A	Never	No	No	No	No	Yes		Yes	Unchecked	Unchecked	Unchecked	Unchecked
41	Male	N/A	1	Married	African American	Some college	Full time	Yes	House or Apt on my own, with family, or a partner	Heterosexual	1	1	Yes	Yes	Unchecked	Checked	Unchecked	No	No	Positive		Unsure	Yes	Yes	3	Unlikely	Yes		Yes	Never	No	No	No	Yes		Never	N/A		No	No	No	No	No		Yes	Unchecked	Unchecked	Unchecked	Unchecked
36	Male	N/A	3	Single	African American	Some high school	Part time	No	House or Apt on my own, with family, or a partner	Heterosexual	1	1	Yes	Yes	Unchecked	Checked	Unchecked	No	No	Negative	Unlikely						Yes		Yes	Every time	Yes	No	No	No	Condoms	2-3x/week	6-May	Less than every month	No	No	No	No	No	No	Yes	Unchecked	Unchecked	Unchecked	Unchecked
48	Male		1	Single	African American	Some high school	No	Yes	House or Apt on my own, with family, or a partner	Heterosexual	1	1	Yes	Yes	Unchecked	Checked	Unchecked	No	No	Positive		Sexual contact	Yes	Yes	none	Extremely unlikely	Yes		Yes	Every time	Yes	No	No	No	Condoms	Never			No	No	No	No	No		No	Unchecked	Unchecked	Unchecked	Unchecked
32	Male	N/A	0	Single	African American	High school / GED	No	Yes	House or Apt on my own, with family, or a partner	Gay	0	2	No		Unchecked	Unchecked	Unchecked		No	Positive		Sexual contact	Yes	Yes	0	Extremely unlikely				N/A- no sexual encounter in last month	Yes		No	Not applicable		2-4x/month	4-Mar	Never	No	No	No	No	No		No	Unchecked	Unchecked	Unchecked	Unchecked
63	Male	N/A	1	Single	Caucasian	Some high school	No	Yes	House or Apt on my own, with family, or a partner	Heterosexual	0	0	No		Unchecked	Unchecked	Unchecked		No	Positive		Injection drug use	Yes	Yes	0	Extremely unlikely				N/A- no sexual encounter in last month	Yes		No	Not applicable		Never	N/A		No	No	No	No	No		No	Unchecked	Unchecked	Unchecked	Unchecked
49	Male	N/A	0	Divorced	Caucasian	Some college	No	Yes	House or Apt on my own, with family, or a partner	Bisexual	0	0	No		Unchecked	Unchecked	Unchecked		No	Positive		Unsure	Yes	Yes	0	Extremely unlikely					Yes		Yes	Not applicable		Never	N/A		No	No	No	No	No		No	Unchecked	Unchecked	Unchecked	Unchecked
[truncated: 47 more columns]
